# Supplementary material for: A Systems Level, Functional Genomics Analysis of Chronic Epilepsy
Source: PLoS One. 2011 Jun 14;6(6):e20763. doi: 10.1371/journal.pone.0020763 (PMC3114768; doi:10.1371/journal.pone.0020763)
Supplement: Table S2 — Primer and probe sequences used for in situ hybridization. This table shows the primer and probe sequences that were used for in situ hybridization. The first column shows the gene symbol. The second column shows the genomic location that was targeted. The third column shows the primers in 5′→3′ direction that were used to clone the probe sequences. The fourth column shows the entire probe sequence that was used for hybridization. (XLS) [file pone.0020763.s004.xls]

## Sheet: Sheet1
Gene	Location	Primers	Sequence
Ywhag	chr12: 21885862-21886401	Fwd-tccgtggctgttttctctct Rev- gctgctgagagcaggagtct	TCCGTGGCTGTTTTCTCTCTgtggctctgctgttttctttttctcttttctcctttctttccccggggtgtataccagagaagttagagtctaaattacccaagtggacaggcttagagtggaaggcacaacctttattgacgagtcagacgtggccctgtacttagaagtctctgatgggttgacagtattaacactaaattgtagtttacagtatttctacacgacagccatacatgacaccaagccattggttctgagttttcctttgtcagtcggctttacgtctgtgtccaggtcggtctggctgtccatcagctctcgtcatggggagagtcagcttcccggaggttttggttgatgggcgcttggcaggtggctgttggggaatactttttt…
Arf1	chr10: 45516286-45516891	Fwd-aagtgaaccagacccctcct Rev- aatgcaggtgacccaaagac	AAGTGAACCAGACCCCTCCTtccccctcacttcctcttctccgccctcagctttcctctcatgtggcaaacgtgcgactctgtggtcctgagtgccagaagctgtctccatgggttggtcacagtgtgcatcgcaccgtgctgtacatgtgcagacgcagcctgcagccaggtttttatttaatgtaaatagtttctgtttccactgaggcagtttctggtactcctatgcaatattacttagcttttttattgtaaaaagagaatcaactcactgtcagtactgagaagggatttgggtgtaggggcacctggcctccgggagccattgggctgtagactggtgtcggtatccatttggtggttggtttttaacccaaactcagtgcattttttaaaa…
Ppp2ca	chr10: 37640361-37640915	Fwd-cacacggaccaaaagatgtg Rev- cagtcgtgcccactgataca	CACACGGACCAAAAGATGTGccatataaaatacaaagcctcttgtcatcaacagccgtgaccactttagaatgaaccagttcattgcatgctgacgcgacattgttggtcaagaatccagtttctggcatagcgctatttgtagttacttttgctttcttgagagactgcagatctaggatgtaacattaacacctgtgagtccagttgacttccacttagctgtagcttactcagcatgactgtagatgaggatagcaaacaatcattggagcttaatgaacatttttaaatgagtaccaaggcctcccctcttgttgtgttctttcagggatactattaatttaattgtatgatttctctgcactcagtttctcccttctcaaatctcggccccgcg…
Ppm1a1	chr6: 95198676-95199152	Fwd-tgggtgagggactacagctt Rev- tcttggctacgaggagagga	TGGGTGAGGGACTACAGCTTcagcgatggaacagccagcccagaatggatttttttttttttttattgtaaatttgagacttatgtaagcgtgatttcaaaccgtaattcatgttgtaaatcagactccagcaatttttgttgtatgattttggttttttgtaaagtgtaattgtccttgtacaaagtgctcatatttaattatgaactgctttaaaatcactatcaatgataaaggaaatttggcttgttgtgtggcacaacagacatagtcatgctgtatctggacttggggtagggaaagcagcagcagccacatagctagatgctcatgtgcacatgattatgaagacttcccaaagctatacatcagggtgtatggagaactgtcgtctctgtg…
