# Supplementary material for: A Systems Level, Functional Genomics Analysis of Chronic Epilepsy
Source: PLoS One. 2011 Jun 14;6(6):e20763. doi: 10.1371/journal.pone.0020763 (PMC3114768; doi:10.1371/journal.pone.0020763)
Supplement: Table S3 — Summary of tissue samples used for microarrays. This table summarizes the tissue samples that were used for gene expression studies. The first column shows the animal identifier. The second column denotes the results of the video monitoring. The third column shows the hemisphere that the sample was taken from. The fourth column shows the number of sections that were used for mRNA extraction. The fifth column shows thickness of the sections that were used. The sixth column represents the concentration of mRNA that was extracted. The seventh column shows the 260/280 ratio of the extracted mRNA. The eighth column shows the results from the Agilent Bioanalyzer. (XLS) [file pone.0020763.s005.xls]

## Sheet: Sheet1
Animal	Status	Hemisphere	Sections	Thickness (mm)	Conc (ng/ul)	260/280	Agilent QC
148	Seizures	Right	1		48	1.9	Good
148	Seizures	Left	1	500	64	2	Good
181	Seizures	Right	1	1000	100	2	Good
181	Seizures	Left	2	500	127	2	Good
182	Seizures	Right	2	500	41	1.9	Good
182	Seizures	Left	2	500	78	2	Good
170	Seizures	Right	1		65	1.9	Good
170	Seizures	Left	1		75	2	Good
180	Seizures	Right	1	1000	67	1.9
180	Seizures	Left	1	1000	83	1.9
154	No seizures	Right	1	500	16	1.8	Good
154	No seizures	Left	1		48	2	Good
169	No seizures	Right	2	500	61	2	Good
169	No seizures	Left	2	500	118	1.8
177	No seizures	Right	2	500	35	1.7	Good
177	No seizures	Left	2	500	83	1.9
183	No seizures	Right	2	500	42	1.9	Good
183	No seizures	Left	2	500	72	2.1	Good
152	No seizures	Right	1	1000	95	1.9
152	No seizures	Left	1	1000	79	1.8
