# Supplementary material for: A Systems Level, Functional Genomics Analysis of Chronic Epilepsy
Source: PLoS One. 2011 Jun 14;6(6):e20763. doi: 10.1371/journal.pone.0020763 (PMC3114768; doi:10.1371/journal.pone.0020763)
Supplement: Table S8 — Functional annotation of the module associated with epileptogenicity. Enriched GO categories for the genes present within the yellow module that was specific to the epileptogenic region. The first column shows whether the categories are associated with a biological process, cellular component, or molecular function. Specific, enriched functional categories are shown in the second column. The third and fourth columns show the number and percentage of genes in the module that are associated with the specific term. The fifth column shows enrichment p-value. (XLS) [file pone.0020763.s010.xls]

## Sheet: Sheet1
Category	GOID	Term	Count	%	PValue
GOTERM_BP_5	GO:0008366	axon ensheathment	10	0.0637	2.11407e-10
GOTERM_BP_5	GO:0007272	ensheathment of neurons	10	0.0637	2.11407e-10
GOTERM_BP_5	GO:0001508	regulation of action potential	10	0.0637	9.31478e-10
GOTERM_BP_5	GO:0022008	neurogenesis	12	0.0764	0.000486024
GOTERM_BP_5	GO:0010001	glial cell differentiation	5	0.0318	0.000675508
GOTERM_BP_5	GO:0009888	tissue development	10	0.0637	0.00387768
GOTERM_BP_5	GO:0042246	tissue regeneration	4	0.0255	0.0161605
GOTERM_BP_5	GO:0006601	creatine biosynthetic process	2	0.0127	0.017405
GOTERM_BP_5	GO:0007417	central nervous system development	7	0.0446	0.0178712
GOTERM_BP_5	GO:0009887	organ morphogenesis	9	0.0573	0.0278852
GOTERM_BP_5	GO:0006600	creatine metabolic process	2	0.0127	0.0345102
GOTERM_BP_5	GO:0042396	phosphagen biosynthetic process	2	0.0127	0.0429519
GOTERM_BP_5	GO:0045176	apical protein localization	2	0.0127	0.0429519
GOTERM_BP_5	GO:0046689	response to mercury ion	2	0.0127	0.0513206
GOTERM_BP_5	GO:0007229	integrin-mediated signaling pathway	3	0.0191	0.0634149
GOTERM_BP_5	GO:0006599	phosphagen metabolic process	2	0.0127	0.0678412
GOTERM_BP_5	GO:0043627	response to estrogen stimulus	3	0.0191	0.0682266
GOTERM_BP_5	GO:0001822	kidney development	3	0.0191	0.0756614
GOTERM_BP_5	GO:0045685	regulation of glial cell differentiation	2	0.0127	0.0920898
GOTERM_BP_5	GO:0014013	regulation of gliogenesis	2	0.0127	0.0920898
GOTERM_CC_5	GO:0043218	compact myelin	4	0.0255	8.45064e-06
GOTERM_CC_5	GO:0043209	myelin sheath	4	0.0255	4.63407e-05
GOTERM_CC_5	GO:0005737	cytoplasm	54	0.3439	0.000986901
GOTERM_CC_5	GO:0030054	cell junction	7	0.0446	0.00866685
GOTERM_CC_5	GO:0044459	plasma membrane part	24	0.1529	0.00997875
GOTERM_CC_5	GO:0005830	cytosolic ribosome (sensu Eukaryota)	4	0.0255	0.0156787
GOTERM_CC_5	GO:0005843	cytosolic small ribosomal subunit (sensu Eukaryota)	3	0.0191	0.0236877
GOTERM_CC_5	GO:0005887	integral to plasma membrane	16	0.1019	0.0263296
GOTERM_CC_5	GO:0031226	intrinsic to plasma membrane	16	0.1019	0.0296714
GOTERM_CC_5	GO:0005911	intercellular junction	5	0.0318	0.0397846
GOTERM_CC_5	GO:0042598	vesicular fraction	6	0.0382	0.0593238
GOTERM_CC_5	GO:0015935	small ribosomal subunit	3	0.0191	0.0718439
GOTERM_CC_5	GO:0016323	basolateral plasma membrane	4	0.0255	0.0746119
GOTERM_CC_5	GO:0033279	ribosomal subunit	4	0.0255	0.0798399
GOTERM_CC_5	GO:0044445	cytosolic part	4	0.0255	0.083412
GOTERM_MF_5	GO:0004672	protein kinase activity	11	0.0701	0.0292058
GOTERM_MF_5	GO:0015220	choline transmembrane transporter activity	2	0.0127	0.0314483
GOTERM_MF_5	GO:0019901	protein kinase binding	4	0.0255	0.0485361
GOTERM_MF_5	GO:0008201	heparin binding	3	0.0191	0.0663162
GOTERM_MF_5	GO:0015293	symporter activity	4	0.0255	0.0845957
